# Supplementary material for: The Influence of Growth Milk Consumption on Nutritional Status, Illness Incidence, and Cognitive Function of Children Aged 2–5 Years
Source: Children (Basel). 2025 Apr 24;12(5):545. doi: 10.3390/children12050545 (PMC12109987; doi:10.3390/children12050545)
Supplement: Supplementary file 1 [file children-12-00545-s001.zip]

Archive with 1 entries (1 files):
- children-3565482-supplementary.pdf
